# Supplementary material for: The transcription factor SbbHLH168 enhances salt tolerance by coordinating ion homeostasis and lignin content in sorghum
Source: Stress Biol. 2026 Jul 21;6(1):51. doi: 10.1007/s44154-026-00330-4 (PMC13388629; doi:10.1007/s44154-026-00330-4)
Supplement: Supplementary file 2 — Supplementary Material 2. [file 44154_2026_330_MOESM2_ESM.xlsx]

## Sheet: Sheet1
Supplemental Table 1. Primers used in this study
Name	Forward Primer ( 5’→3’)	Reverse Primer ( 5’→3’)	Annotation
SbbHLH168	ATGAAGAGCCGGAGGCAGAG	TCAGACAAGGATCGGAGCAA	Gene cloning
SbbHLH35	ATGGAAATGGGCGACAGCTTCG	CTAATAGCTCATCGCACTTGGC	Gene cloning
proSbbHLH168	AGTTCCTAAAATTTTTCAAG	CACTAGCATATATAACTGTA	Gene cloning
SbbHLH168-1300	CGAGCTCATGAAGAGCCGGAGGCAGAG	CGGGATCCGACAAGGATCGGAGCAAGCA	cloned into pCAMBIA1300
SbbHLH168-BD	CGGAATTCATGAAGAGCCGGAGGCAGAG	CGGATCCGACAAGGATCGGAGCAAGCA	cloned into pGBKT7
SbbHLH168-AD	CGGAATTCATGAAGAGCCGGAGGCAGAG	CGGGATCCTCAGACAAGGATCGGAGCAAGCA	cloned into pGADT7
SbbHLH168-VIGS	CGGAATTCATGAAGAGCCGGAGGCAGAG	CGGGATCCGAGCTGCTTGATGTACGCCG	cloned into pTRV2
SbbHLH168-2300	attcgagctcggtacactagtATGAAGAGCCGGAGGCAGA	ttctcctttactcatactagtGACAAGGATCGGAGCAAGCA	cloned into pCAMBIA2300
SbbHLH168-cYFP	GCGTCGACATGAAGAGCCGGAGGCAGAG	CCCCGGGGACAAGGATCGGAGCAA	cloned into cYFP
SbbHLH35-AD-F	GGAATTCATGGAAATGGGCGACAGCTT	CGGATCCCTAATAGCTCATCGCACTTG	cloned into pGADT7
SbbHLH35-nYFP	GGGTACCATGGAAATGGGCGACAGCTT	CCCCGGGATAGCTCATCGCACTTG	cloned into nYFP
qRT-SbbHLH168	GCGTCCAATCCCAACAACAA	CTGAGCTGCTTGATGTACGC	qRT-PCR
qRT-SbbHLH35	GTACTACTGGGAGACGCAGC	CTGGAGTCGTAGCAGGACAG	qRT-PCR
Sbactin	CAACTTTGTCACCCGCGATGA	TCCAGAAACCTTAGCAGCCCA	qRT-PCR
Atactin	TGGTCGTACCACAGGTATTGTGTT	AAGGTCGAGACGAAGGATAGCAT	qRT-PCR
SbPAL4	TCTACGGCGTCACCACGGGG	ACCTCCGACGGCAGCGTGT	qRT-PCR
SbC4H	ACCTCAACCGCTGCCATGACC	GCACCGGATCTCACCAGTCTGAG	qRT-PCR
SbC3H	GAGAGTGGTGCCAAGCAGCAC	TGCCATTGCCCACTCAACGG	qRT-PCR
SbC5H	CAGAACACGCTCCGCCTCAC	TCTCCGTCCCGCCAAACATCA	qRT-PCR
SbCOMT1	GCTCACCCCTAACGAGGACGG	GCACCGCGTCCTTCAGGTAGTA	qRT-PCR
SbNCED3	ACCATGATCCACGACTTC	ATCTCCTGGAGCTTGAAC	qRT-PCR
SAPK10	AAGTCATCAGTTCTACAC	CATCGTATTCCTTCTTCA	qRT-PCR
SAPK7	ATGAGGAGGAAGAGGATG	GAAACAAGACCACAAACTATC	qRT-PCR
SbBGLU22	TGGAATTGATGAGTGATA	TTGTTGTAATACTGAAGAC	qRT-PCR
SbRBOH	CAGATGAGACAACCAAGA	TCCAACAAGTAGAAGAACA	qRT-PCR
SbAPX	GATGCCACAAGGATAGAT	TCCGTGAAGTAAGAGTTG	qRT-PCR
SbCAT	TGAACAAGAACATTGATAAC	CAGCATAGGAGAAGATTC	qRT-PCR
SbGPX	GACAGCATCAAGTGGAAC	AAGTTGTTGGAGCATAGC	qRT-PCR
